# Supplementary material for: Control of CRK-RAC1 activity by the miR-1/206/133 miRNA family is essential for neuromuscular junction function
Source: Nat Commun. 2022 Jun 8;13:3180. doi: 10.1038/s41467-022-30778-7 (PMC9178026; doi:10.1038/s41467-022-30778-7)
Supplement: Supplementary file 4 — Supplementary Data 1 [file 41467_2022_30778_MOESM4_ESM.xlsx]

## Sheet: Cover Sheet
LC-MSMS Parametrization
This file is produced using R and the package openxlsx.
Tab Index
LC-MSMS Parameters:		LC-MS/MS parameters extracted from ThemeroFisher Scientific RAW files using (Kiweler, Looso, and Graumann, 2019).
LC Gradient:		Chromatography gradient(s) extracted from ThermoFisher Scientific RAW files using (Kiweler, Looso, and Graumann, 2019).
MaxQuant Parameters:		Parametrization of the MaxQuant suite of algorithms (Cox and Mann, 2008; Cox, Hein, Luber, Paron, Nagaraj, and ann, Matthias, 2014; Cox, Neuhauser, Michalski, Scheltema, Olsen, and Mann, 2011) as provided in the paramters.txt file.
Bibliography
[1] J. Cox, M. Y. Hein, C. A. Luber, et al. “Accurate Proteome-wide Label-free Quantification by Delayed Normalization and Maximal Peptide Ratio Extraction, Termed MaxLFQ”. In: _Molecular & Cellular Proteomics_ 13.9 (2014), pp. 2513-2526. DOI: 10.1074/mcp.M113.031591. [2] J. Cox and M. Mann. “MaxQuant enables high peptide identification rates, individualized p.p.b.-range mass accuracies and prote…

## Sheet: LC-MSMS Parameters
Term	Klockner.2017 - miRNA Knockouts	Klockner.2019 - Crk interactomics
High Performance Liquid Chromatography (HPLC) Instrument	Thermo EASY-nLC	Thermo EASY-nLC
HPLC Vendor	Thermo Scientific	Thermo Scientific
Injected Sample Volume	4.00	4.00
Mass Spectrometer (MS)	Q Exactive HF - Orbitrap MS	Q Exactive - Orbitrap MS
MS Vendor	Thermo Scientific	Thermo Scientific
MS Model	QExactive HF	QExactive
MS Instrument Software	Xcalibur	Xcalibur
MS Instrument Software Version	2.8-268801/2.8.0.2688	2.9-290033/2.9.0.2926
MS Ionization Type	Electrospray Ionization (ESI)	Electrospray Ionization (ESI)
MS Electrospray Voltage	1700	1500
MS Heated Capillary Temperature	250	350
MS Analyzer Precursor Ion Spectrum (MS1)	orbitrap	orbitrap
MS Data Type Precursor Ion Spectrum (MS1)	Profile	Profile
MS Micro Spectra Precursor Ion Spectrum (MS1)	1	1
MS Resolution Precursor Ion Spectrum (MS1)	60,000	70,000
MS Resolution m/z Precursor Ion Spectrum (MS1)	200 m/z	200 m/z
MS Mass Range Precursor Ion Spectrum (MS1)	300 to 1750 m/z	300 to 1650 m/z
MS Ion Target Value Precursor Ion Spectrum (MS1)	3e6	3e6
MS Max. Injection Time Precursor Ion Spectrum (MS1)	20 ms	20 ms
MS Analyzer Fragment Ion Spectrum (MS2)	orbitrap	orbitrap
MS Data Type Fragment Ion Spectrum (MS2)	Profile	Profile
MS Micro Spectra Fragment Ion Spectrum (MS2)	1	1
MS Fixed First m/z Fragment Ion Spectrum (MS2)	-	-
MS Isolation Window Width Fragment Ion Spectrum (MS2)	2.2 m/z	1.8 m/z
MS Isolation Window Offset Fragment Ion Spectrum (MS2)	0.0 m/z	0.0 m/z
MS Fragmentation Mode (MS2)	HCD	HCD
MS Normalized Collision Energy Fragment Ion Spectrum (MS2)	nce: 27
MS Resolution Fragment Ion Spectrum (MS2)	15,000	35,000
MS Resolution m/z Fragment Ion Spectrum (MS2)	200 m/z	200 m/z
MS Ion Target Value Fragment Ion Spectrum (MS2)	5e5	5e5
MS Max. Injection Time Fragment Ion Spectrum (MS2)	20 ms	120 ms
MS Loop Count (Top n) Fragment Ion Spectrum (MS2)	15	10
MS Charge States Excluded from Fragmentation	unassigned, 1	unassigned, 1
MS Minimum Peak Intensity for Fragmentation	2.5e4	4.2e3
MS Fragmentation Trigger on Peak Apex	-	-
MS Dynamic Exclusion Length	20.0 s	20.0 s
MS Isotopologue Exclusion	on	on
MS Peptide Model for Excluded Isotope Clusters	On	on

## Sheet: LC Gradient
Klockner.2017 - miRNA Knockouts
Time[mm:ss]	Duration[mm:ss]	Flow[nl/min]	Mixture[%B]
00:00	00:00	400	5
05:00	05:00	400	5
125:00	120:00	400	38
132:00	07:00	400	60
138:00	06:00	400	95
143:00	05:00	400	95
148:00	05:00	400	5
150:00	02:00	400	5
Klockner.2019 - Crk interactomics
Time[mm:ss]	Duration[mm:ss]	Flow[nl/min]	Mixture[%B]
00:00	00:00	250	10
75:00	75:00	250	38
80:00	05:00	250	60
85:00	05:00	250	95
90:00	05:00	250	95
95:00	05:00	250	5
100:00	05:00	250	5

## Sheet: MaxQuant Parameters
Parameter	miRNA knock-out	CRK interactomics
Version	1.6.0.1	1.6.6.0
User name	akonzer	jgrauma
Machine name	KI-V0106	KI-S0115
Date of writing	07/31/2017 10:52:03	02/05/2020 21:21:17
Fixed modifications	Carbamidomethyl (C)
Include contaminants	True	True
PSM FDR	0.01	0.01
PSM FDR Crosslink		0.01
Protein FDR	0.01	0.01
Site FDR	0.01	0.01
Use Normalized Ratios For Occupancy	True	True
Min. peptide Length	7	7
Min. score for unmodified peptides	0	0
Min. score for modified peptides	40	40
Min. delta score for unmodified peptides	0	0
Min. delta score for modified peptides	6	6
Min. unique peptides	0	0
Min. razor peptides	1	1
Min. peptides	1	1
Use only unmodified peptides and	True	True
Modifications included in protein quantification	Oxidation (M);Acetyl (Protein N-term)	Oxidation (M);Acetyl (Protein N-term)
Peptides used for protein quantification	Razor	Razor
Discard unmodified counterpart peptides	True	True
Label min. ratio count	2	2
Use delta score	False	False
iBAQ	False	False
iBAQ log fit	False	False
Match between runs	True	True
Matching time window [min]	0.7	0.7
Match ion mobility window [indices]		0.05
Alignment time window [min]	20	20
Alignment ion mobility window [indices]		1
Find dependent peptides	False	False
Fasta file	C:\Users\akonzer\Desktop\Fasta 2017\Uniprot 20170420\MOUSE.fasta	Y:\Old Fasta\Fasta 2019\20190819\MOUSE_10090_canonical+isoforms_20190819_86161.fasta
Decoy mode	revert	revert
Include contaminants	True	True
Advanced ratios	True	True
Fixed andromeda index folder
Temporary folder
Combined folder location
Second peptides	True	True
Stabilize large LFQ ratios	True	True
Separate LFQ in parameter groups	False	False
Require MS/MS for LFQ comparisons	True	True
Calculate peak properties	False	False
Main search max. combinations	200	200
Advanced site intensities	True	True
Write msScans table	True	False
Write msmsScans table	True	True
Write ms3Scans table	True	True
Write allPeptides table	True	True
Write mzRange table	True	True
Write pasefMsmsScans table		True
Write accumulatedPasefMsmsScans table		True
Max. peptide mass [Da]	4600	4600
Min. peptide length for unspecific search	8	8
Max. peptide length for unspecific search	25	25
Razor protein FDR	True	True
Disable MD5	False	False
Max mods in site table	3	3
Match unidentified features	False	False
Epsilon score for mutations
Evaluate variant peptides separately		True
Variation mode		None
MS/MS tol. (FTMS)	20 ppm	20 ppm
Top MS/MS peaks per Da interval. (FTMS)	12	12
Da interval. (FTMS)	100	100
MS/MS deisotoping (FTMS)	True	True
MS/MS deisotoping tolerance (FTMS)	7	7
MS/MS deisotoping tolerance unit (FTMS)	ppm	ppm
MS/MS higher charges (FTMS)	True	True
MS/MS water loss (FTMS)	True	True
MS/MS ammonia loss (FTMS)	True	True
MS/MS dependent losses (FTMS)	True	True
MS/MS recalibration (FTMS)	False	False
MS/MS tol. (ITMS)	0.5 Da	0.5 Da
Top MS/MS peaks per Da interval. (ITMS)	8	8
Da interval. (ITMS)	100	100
MS/MS deisotoping (ITMS)	False	False
MS/MS deisotoping tolerance (ITMS)	0.15	0.15
MS/MS deisotoping tolerance unit (ITMS)	Da	Da
MS/MS higher charges (ITMS)	True	True
MS/MS water loss (ITMS)	True	True
MS/MS ammonia loss (ITMS)	True	True
MS/MS dependent losses (ITMS)	True	True
MS/MS recalibration (ITMS)	False	False
MS/MS tol. (TOF)	40 ppm	40 ppm
Top MS/MS peaks per Da interval. (TOF)	10	10
Da interval. (TOF)	100	100
MS/MS deisotoping (TOF)	True	True
MS/MS deisotoping tolerance (TOF)	0.01	0.01
MS/MS deisotoping tolerance unit (TOF)	Da	Da
MS/MS higher charges (TOF)	True	True
MS/MS water loss (TOF)	True	True
MS/MS ammonia loss (TOF)	True	True
MS/MS dependent losses (TOF)	True	True
MS/MS recalibration (TOF)	False	False
MS/MS tol. (Unknown)	0.5 Da	0.5 Da
Top MS/MS peaks per Da interval. (Unknown)	8	8
Da interval. (Unknown)	100	100
MS/MS deisotoping (Unknown)	False	False
MS/MS deisotoping tolerance (Unknown)	0.15	0.15
MS/MS deisotoping tolerance unit (Unknown)	Da	Da
MS/MS higher charges (Unknown)	True	True
MS/MS water loss (Unknown)	True	True
MS/MS ammonia loss (Unknown)	True	True
MS/MS dependent losses (Unknown)	True	True
MS/MS recalibration (Unknown)	False	False
Site tables	Oxidation (M)Sites.txt	Oxidation (M)Sites.txt
