# Supplementary material for: Control of CRK-RAC1 activity by the miR-1/206/133 miRNA family is essential for neuromuscular junction function
Source: Nat Commun. 2022 Jun 8;13:3180. doi: 10.1038/s41467-022-30778-7 (PMC9178026; doi:10.1038/s41467-022-30778-7)
Supplement: Supplementary file 6 — Source Data [file 41467_2022_30778_MOESM6_ESM.xlsx]

## Sheet: Fig.1b
EDL
Sample Name	Target Name	Value
ctrl 1	miR206	1.07418
ctrl 2	miR206	0.839892
ctrl 3	miR206	0.724221
ctrl 4	miR206	1.3617
dKO 1	miR206	20.207
dKO 2	miR206	19.7589
dKO 3	miR206	16.3255
dKO 4	miR206	14.642
Soleus
ctrl 1	miR206	36.1006
ctrl 2	miR206	28.9203
ctrl 3	miR206	34.1073
ctrl 4	miR206	29.8321
dKO 1	miR206	120.039
dKO 2	miR206	81.4873
dKO 3	miR206	72.0529
dKO 4	miR206	81.0298
The experiment was performed using muscle tissue (Sol & EDL) of four animals per group.
The mean of three technical replicates was calculated for each animal.
miR-206 #000510
U6 snRNA #001973

## Sheet: Fig.1c
The raw data for this figure can be found in Manuscript Table 1.

## Sheet: Fig.1e
littermates	tKO
1.0762	1.0742		Body weight in [g]
1.0882	0.9805		Whiskers=minimum to maximum value
0.9096	1.1458
1.0264	1.1848
1.1276	1.2083
0.9907	1.3131
0.9907	1.2256
1.0719	1.1802
0.9734	1.3145
1.0644	1.2315
1.2879	1.2586
1.2656	1.0332
1.2327	1.3568
1.1946	1.2014
1.2517	0.9793
1.1512	1.0859
1.3183
1.2303
1.1631
1.1617
1.1456
1.1623
1.1438
1.2576
1.1973
1.2301
1.1591
1.1244
1.1586
1.1841
1.3625
1.3759
1.1696
1.3294
1.2708
1.2796
1.2764
1.1103
1.167
1.2794
1.1197
1.0472
1.1311
1.2333
1.1586
1.2823
1.2111
1.0408
0.9681
1.0386
1.0411
1.0992
0.99
1.036
1.0712
1.041
1.1837
1.0178
1.2357
1.2116
1.1902
1.1233
1.3505

## Sheet: Fig.2b
Percentage of floating Lungs				littermates				tKO
				Embryo-Nr.	floating Lung [yes /no]			Embryo-Nr.	floating Lung [yes /no]
ctrl	tKO		1	E 1	yes		1	E 9	no
79	45		2	E 2	yes		2	E12	yes
			3	E 3	yes		3	E17	yes
animals obtained from 8 litters			4	E 4	no		4	E20	no
			5	E 5	no		5	E21	no
			6	E 6	yes		6	E25	no
			7	E 7	yes		7	E27	yes
			8	E 8	yes		8	E32	yes
			9	E10	yes		9	E36	no
			10	E11	yes		10	E37	yes
			11	E13	no		11	E38	no
			12	E14	yes
			13	E15	yes				45.4545	Percentage of floating Lungs
			14	E16	yes				(5 out of 11)
			15	E18	yes
			16	E19	yes
			17	E22	yes
			18	E23	no
			19	E24	no
			20	E26	yes
			21	E28	yes
			22	E29	yes
			23	E30	yes
			24	E31	yes
			25	E33	yes
			26	E34	yes
			27	E35	yes
			28	E39	no
					78.5714	Percentage of floating Lungs
					(22 out of 28)

## Sheet: Fig.2c
		ctrl	tKO
		162.297	837.845
		300.601	719.859
		209.09	686.077
			713.885
		The experiment was performed with four tKO animals and three ctrl (littermates).
		The mean of 25 individual measurements (technical replicates) was calculated for each animal.

## Sheet: Fig.2g
AChR Number
	Ctrl 1	Ctrl 2	Ctrl 3	tKO 1	tKO 2	tKO 3
	143.5	118	88.5	43.75	62.5	60
	The experiment was performed with three animals for each group.
	The mean of 4 individual 3D rendert z-stacks (technical replicates) was calculated for each animal.

## Sheet: Fig.2h
Average AChR Volume
[µm3]	Ctrl 1	Ctrl 2	Ctrl 3	tKO 1	tKO 2	tKO 3
	61.1585	56.1233	44.4358	34.7533	34.9801	28.2865
	The experiment was performed with three animals for each group.
	The mean of 4 individual 3D rendert z-stacks (technical replicates) was calculated for each animal.

## Sheet: Fig.3f
Sample Name	Target Name	Value
ctrl_1	crk	0.88831
ctrl_2	crk	0.9459
ctrl_3	crk	1.16579
tko_1	crk	2.82134
tko_2	crk	3.53372
tko_3	crk	2.9943
The experiment was performed using quadriceps muscle tissue of three animals per group.
The mean of three technical replicates was calculated for each animal.
Crk #Mm00467065_m1
Gapdh #Mm999999915

## Sheet: Fig.3g
											anit-CRK (Santa Cruz #sc-39013)
											anit-RALA (BD Bioscience s#610222)

## Sheet: Fig.3h
	ctrl	tKO
	1.026	2.064
	0.842	1.161
	0.976	1.286
	1.156	1.232
The experiment was performed using diaphragm muscles of four animals per group.

[truncated: 64 more sheets: Fig.3l, Fig.3m, Fig.3n, Fig.3o, Fig.4a, Fig.4b, Fig.5a, Fig.5b, Fig.5c, Fig.5d, Fig.5f, Fig.5g, Fig.5i, Fig.5j, Fig.5l, Fig.6b, Fig.6c, Fig.6d, Fig.6e, Fig.6h …]
